# Supplementary material for: Wastewater Surveillance of Aichi Virus in Baltimore
Source: Pathogens. 2026 Jul 10;15(7):728. doi: 10.3390/pathogens15070728 (PMC13414499; doi:10.3390/pathogens15070728)
Supplement: Supplementary file 1 [file pathogens-15-00728-s001.zip]

Archive with 1 entries (1 files):
- pathogens-4204641-supplementary.pdf
